# Supplementary material for: Global trends of hand and wrist trauma: a systematic analysis of fracture and digit amputation using the Global Burden of Disease 2017 Study
Source: Inj Prev. 2020 Mar 13;26(Suppl 1):i115–24. doi: 10.1136/injuryprev-2019-043495 (PMC7571361; doi:10.1136/injuryprev-2019-043495)
Supplement: Supplementary data [file injuryprev-2019-043495supp003.xlsx]

## Sheet: Sheet1
	Age-Standardized Incidence Rate in 2017, per 100,000 Estimate
Location	Hand/Wrist Fracture	Thumb Amputation	Non-Thumb Amputation	Rank
Timor-Leste	67.4034	8.12436	21.6948	1
Laos	72.3895	8.54361	22.9403	2
Mauritius	76.0929	8.96567	24.0461	3
Indonesia	49.2447	11.3052	12.9716	4
Philippines	74.0007	8.75466	25.9951	5
Maldives	78.6027	9.41934	25.903	*6
Sri Lanka	79.6345	9.64332	25.5661	*6
Seychelles	84.2577	10.1384	26.8831	8
Vietnam	84.9162	10.0386	27.0764	9
Thailand	89.4556	10.3564	27.9624	10
Malaysia	89.2969	10.5023	28.2029	11
Nicaragua	92.2139	10.7212	28.7366	12
Haiti	102.231	11.5418	31.4837	*13
Honduras	100.898	11.96	32.6516	*13
Kiribati	96.4275	12.5135	33.0637	15
Colombia	100.101	12.5177	32.8601	16
El Salvador	107.39	11.9898	32.0122	17
Panama	106.156	12.0653	33.2297	18
Cambodia	102.106	12.7328	36.4715	19
North Korea	110.258	12.9578	34.7868	20
Costa Rica	113.343	13.0951	35.0186	21
Bolivia	118.761	12.6103	35.281	22
Dominica	120.445	13.1366	36.9792	*23
Guatemala	115.759	13.6387	37.7514	*23
Fiji	112.604	14.1068	38.0755	25
Barbados	122.723	13.3473	37.5226	26
The Bahamas	124.173	13.6706	37.968	27
Paraguay	135.105	13.3171	36.5917	*28
Saint Lucia	124.482	13.8445	39.1823	*28
Tonga	116.654	14.5876	39.6089	*28
Peru	125.891	13.9315	38.8614	*31
Taiwan	124.7	14.2302	38.1609	*31
Federated States of Micronesia	117.651	14.8054	39.8747	33
Suriname	127.818	13.9091	39.131	34
Marshall Islands	119.989	15.0958	40.6522	35
Guyana	129.04	14.1108	39.3008	36
Liberia	123.285	15.0014	40.8056	*37
Samoa	121.219	15.1395	40.933	*37
Papua New Guinea	122.116	15.4609	42.0587	39
Trinidad and Tobago	128.617	14.913	42.0248	40
Bermuda	134.534	14.5636	41.1903	41
Ecuador	136.986	14.3207	39.652	42
Vanuatu	126.64	15.8157	42.6225	43
Mexico	101.494	22.4988	25.8892	44
Nepal	132.676	16.0961	41.0877	45
Grenada	134.765	15.1682	43.7741	46
Saint Vincent and the Grenadines	136.118	15.2324	43.379	47
Togo	132.781	15.8762	43.8301	48
American Samoa	129.349	16.0333	43.8326	49
Brazil	103.368	23.8494	26.3484	50
Guinea-Bissau	133.069	15.9712	43.8359	51
Solomon Islands	136.599	16.2721	42.8491	52
Dominican Republic	140.893	15.403	44.155	53
The Gambia	136.148	16.3191	44.7638	54
Cuba	146.097	15.5674	43.1605	*55
Mauritania	136.325	16.4656	44.591	*55
Belize	139.23	15.9316	45.5912	57
Burkina Faso	138.282	16.3833	44.6308	58
Senegal	138.177	16.4191	45.2591	59
China	131.573	20.8264	38.6169	60
Bangladesh	141.552	17.0094	45.0004	*61
Northern Mariana Islands	137.684	17.1465	46.6265	*61
Venezuela	135.208	17.1087	48.1598	63
Nigeria	140.935	16.3402	48.9194	64
Benin	143.726	16.9456	46.8632	65
Zimbabwe	140.921	17.2947	46.7007	66
Niger	140.58	17.0576	49.5043	*67
Sudan	115.515	28.4298	42.9278	*67
Cote d'Ivoire	143.377	17.1	47.5897	69
Cameroon	143.208	16.9451	49.8396	*70
Cape Verde	143.677	17.1823	47.5688	*70
Guinea	141.917	17.2389	48.0162	72
Congo	148.671	17.0993	47.458	73
Guam	143.941	17.4108	47.4786	74
Angola	151.828	17.3269	47.36	*75
Sao Tome and Principe	153.864	17.3852	46.6491	*75
Pakistan	154.538	17.3519	47.081	77
Ghana	149.425	17.3752	47.9141	*78
Jamaica	147.672	17.24	50.0031	*78
Botswana	146.395	17.7152	48.8113	80
Mali	147.228	16.9293	55.8193	81
Chad	148.201	17.265	52.2106	*82
Sierra Leone	141.584	18.9393	50.8543	*82
Democratic Republic of the Congo	144.154	17.4433	53.0329	84
India	148.918	21.3452	44.5807	85
Equatorial Guinea	158.615	17.9427	49.4584	*86
Namibia	150.902	18.2823	50.2091	*86
Myanmar	99.8155	24.8438	70.9067	88
Antigua and Barbuda	150.459	18.8444	53.2035	89
Morocco	163.163	18.3195	51.4837	90
South Africa	155.377	18.9311	51.9924	91
Gabon	164.63	18.7062	51.3452	92
Virgin Islands, U.S.	147.612	20.9445	50.1124	93
Malawi	159.395	18.998	50.9204	94
Lesotho	156.182	19.3882	53.524	95
Swaziland	158.364	19.4401	53.6764	*96
Uganda	164.702	19.5633	52.5293	*96
Jordan	167.204	18.9302	54.1301	98
Rwanda	169.104	19.9344	53.3496	99
Egypt	169.422	18.971	55.8016	100
Zambia	172.858	19.9564	53.6245	101
Tanzania	169.785	20.274	54.5069	102
Algeria	177.137	19.6891	56.1956	103
Bhutan	171.985	20.1923	56.2823	104
Burundi	170.956	20.4567	59.4701	105
Ethiopia	170.214	20.6606	59.8074	106
Comoros	176.354	21.0121	56.5125	*107
Mozambique	177.812	20.8209	56.8413	*107
Palestine	178.402	20.4065	62.5536	109
Afghanistan	179.739	20.0852	65.2363	110
Eritrea	180.102	21.6607	58.1439	111
Madagascar	178.854	21.8293	59.9032	112
Turkey	191.198	20.5846	65.8937	113
Kenya	166.403	39.6732	48.5429	114
Djibouti	187.925	22.0062	60.2228	115
Lebanon	198.255	21.1487	68.665	116
Iran	190.394	23.7642	63.272	117
Tunisia	198.392	22.887	66.5204	118
Bahrain	202.028	22.9817	68.0461	119
Oman	208.397	22.9926	66.7741	120
Kuwait	211.711	23.5195	67.2643	121
Central African Republic	225.832	18.6064	134.202	122
United Arab Emirates	244.526	27.2474	79.8802	123
Qatar	244.619	27.3901	80.577	124
Portugal	271.183	27.5154	77.0837	*125
Saudi Arabia	252.715	26.2427	89.8076	*125
Netherlands	279.232	27.5393	76.6119	*127
United States	201.09	47.8866	56.1929	*127
Yemen	278.025	18.1288	164.995	129
Italy	283.075	28.335	78.1974	130
Libya	235.464	22.9918	109.196	131
Spain	310.359	31.527	87.9062	132
Kyrgyzstan	304.505	32.9411	88.297	133
Israel	317.503	32.2376	90.0079	134
Sweden	218.368	55.9101	64.3401	135
Greece	321.788	32.8802	91.8188	136
Chile	296.978	33.2084	95.2242	137
Ireland	326.166	32.9569	91.2909	138
Norway	237.617	55.5205	68.6863	139
United Kingdom	322.822	33.8114	89.9931	140
Somalia	252.862	25.0671	136.524	141
Germany	331.934	33.4181	92.5388	*142
Uzbekistan	320.824	34.1606	92.7495	*142
Canada	301.656	34.1563	95.8156	*144
Denmark	330.686	33.4688	92.8811	*144
Japan	239.746	62.284	71.942	146
Tajikistan	321.852	34.4019	92.8917	147
Cyprus	332.512	33.7036	93.7496	148
Austria	339.157	34.1376	94.3947	149
Iceland	333.683	34.3465	94.4396	150
Andorra	342.173	34.4457	95.5515	151
South Sudan	307.153	29.325	173.065	152
Argentina	322.041	36.166	103.589	153
France	346.826	34.9799	97.0692	154
Switzerland	341.515	35.407	99.218	155
Azerbaijan	339.216	36.4173	99.1939	156
Luxembourg	350.329	35.0214	97.232	*157
Malta	352.52	35.2089	96.4805	*157
Armenia	338.417	36.4888	99.3756	159
Greenland	332.377	37.2812	102.298	160
South Korea	343.784	36.3345	99.2277	161
Turkmenistan	342.714	37.111	102.079	162
Puerto Rico	216.494	83.7848	120.439	163
Syria	671.691	19.9724	529.172	164
Belgium	379.766	38.2399	105.459	*165
Iraq	376.069	26.492	233.993	*165
Singapore	362.863	38.6638	106.428	*165
Georgia	362.2	39.914	111.576	168
Finland	392.869	39.2353	108.413	169
Uruguay	349.903	40.5002	117.698	170
Kazakhstan	384.853	41.4618	113.353	171
Brunei	400.544	42.4141	116.539	172
Mongolia	406.453	43.3343	117.247	173
Moldova	465.2	49.4474	132.845	174
Croatia	517.249	51.7697	138.238	175
Ukraine	527.832	55.1777	149.108	176
Estonia	534.81	56.1733	151.602	177
Belarus	546.642	57.0674	153.073	178
Latvia	547.935	57.558	154.601	179
Russian Federation	551.176	58.0745	156.118	180
Lithuania	578.703	59.745	160.367	181
Albania	602.683	63.7776	172.25	182
Serbia	609.325	63.8883	171.355	183
Macedonia	607.989	63.9277	172.227	184
Bulgaria	635.568	66.7107	180.17	185
Bosnia and Herzegovina	623.042	66.8178	181.723	186
Romania	645.586	66.7604	178.849	187
Hungary	655.475	66.8588	177.531	188
Montenegro	644.764	68.7149	187.162	189
Australia	629.253	71.3589	199.695	190
Poland	675.706	68.8375	183.125	191
Slovakia	692.964	71.0319	189.882	192
Slovenia	820.231	84.0499	224.608	193
Czech Republic	813.598	86.0113	232.78	194
New Zealand	776.819	89.0392	249.23	195
